# Supplementary material for: Sex-Specific Effects on Total Body Fat Gain with 4-Week Daily Dosing of Raspberry Ketone [4-(4-Hydroxyphenyl)-2-butanone] and Ketogenic Diet in Mice
Source: Nutrients. 2023 Mar 28;15(7):1630. doi: 10.3390/nu15071630 (PMC10097242; doi:10.3390/nu15071630)
Supplement: Supplementary file 1 [file nutrients-15-01630-s001.zip]

Archive with 1 entries (1 files):
- nutrients-2239883-supplementary.pdf
